# Supplementary material for: Differences in gut microbiota and its metabolic function among different fasting plasma glucose groups in Mongolian population of China
Source: BMC Microbiol. 2023 Apr 15;23:102. doi: 10.1186/s12866-023-02852-7 (PMC10105465; doi:10.1186/s12866-023-02852-7)
Supplement: Supplementary file 1 — Supplementary Material 1 [file 12866_2023_2852_MOESM1_ESM.xlsx]

## Sheet: Supplemental table 1 
Group	ID	Age	Gender	FPG	Height	Weight	BMI	SBP	DBP	Waistline	Hipline	WHR
T2D	T1	47	male	7.2	170	82	28.3737	149	102	103	102	1.0098
T2D	T2	64	female	7.3	167	83	29.7608	146	93	108	110	0.981818
T2D	T3	64	male	7	179	79	24.6559	125	75	95	100	0.95
T2D	T4	59	female	14.7	154.5	57	23.8791	117	77	92	95	0.968421
T2D	T5	65	male	20.4	165	77	28.2828	110	75	101	109	0.926606
T2D	T6	69	female	8.3	154	70	29.5159	147	71	109	109	1
PRET2D	P1	43	male	6.1	173	73	24.3911	125	83	91	98	0.928571
PRET2D	P2	65	female	6.2	154	64	26.986	154	96	92	108.5	0.847926
PRET2D	P3	60	male	6.2	164	76	28.257	155	91	96	101	0.950495
PRET2D	P4	58	female	6.9	168	78	27.6361	131	95	100	110	0.909091
PRET2D	P5	63	female	6.5	158	66	26.4381	119	81	90	99	0.909091
PRET2D	P6	66	female	6.4	160	70	27.3438	125	85	106	97	1.09278
Control	C1	43	male	5.8	169	76	26.6097	145	97	92	100	0.92
Control	C2	60	female	5.9	156	55.5	22.8057	154	95	78	95	0.821053
Control	C3	66	male	5.8	165	70	25.7117	143	91	97	99	0.979798
Control	C4	50	female	5.7	150	72	32	128	88	95	105	0.904762
Control	C5	59	male	5.7	170	75	25.9516	117	96	96	105	0.914286
Control	C6	39	female	5.9	164	66	24.539	110	75	84	101	0.831683
Control	C7	57	male	5.3	161	54	20.8325	149	100	79	87	0.908046
Control	C8	60	female	5.2	171	70.5	24.11	127	78	95	98	0.969388
Control	C9	66	male	5.3	173	55	18.3768	101	69	76	88	0.863636
Control	C10	59	female	5.4	162	72	27.4348	128	90	97	110	0.881818
Control	C11	60	male	5.7	171	76	25.9909	114	75	89	99	0.89899
Control	C12	56	female	5.2	163	64.5	24.2764	141	93	90	100	0.9
