# Supplementary material for: Differences in gut microbiota and its metabolic function among different fasting plasma glucose groups in Mongolian population of China
Source: BMC Microbiol. 2023 Apr 15;23:102. doi: 10.1186/s12866-023-02852-7 (PMC10105465; doi:10.1186/s12866-023-02852-7)
Supplement: Supplementary file 2 — Supplementary Material 2 [file 12866_2023_2852_MOESM2_ESM.xlsx]

## Sheet: Supplemental table 2 
Group	ID	Cereals	Potatoes	Beans	Vegetables	Agaric and algae	Fruits	Milk /Products	Red meats	Poultry meats	Seafoods	Eggs	Nuts	Candied fruits	Non-alcoholic beverages	Alcoholic beverages	Instant foods	Water	Energy	Protein	Fat	Carbohydrate	Dietary fiber	Cholesterol	Ash content	Vitamin A	Carotene	Retinol	Riboflavin	Nicotinic acid	Vitamin C	Vitamin E
T2D	T1	328.571	42.8571	0	460.667	0	1.64384	50	450	5	0	55	0	0	0	107.143	6.66667	1264.37	2344.03	139.359	77.0934	278.552	11.7124	748.764	14.6049	312.792	423.9	242.154	1.31447	31.0634	128.084	13.2824
T2D	T2	650	7.14286	64.2857	300	50.137	100	150	128.571	14.2857	0	0	0	0	0	0	50	701.298	3389.96	111.068	62.8501	615.906	42.16	142.786	15.801	163.36	587.157	65	1.42548	24.6055	100.431	31.9979
T2D	T3	89.8695	0	15.1624	330.333	2.66667	0	200	11.5476	3.33333	2.33333	57	21.4286	0	0	3.33333	0.246575	571.349	767.864	35.7343	29.6992	92.1862	5.30438	379.528	6.65227	240.895	343.293	183.677	0.73588	6.06208	81.7833	11.7533
T2D	T4	111.865	180	140.22	515.108	30.9524	100.833	250	114.215	57.1429	0.821918	115	100	0.333333	74.1096	0	4	1288.91	2512.65	121.003	134.75	213.917	19.1588	900.107	23.8345	495.319	871.84	350.323	1.91494	23.4645	220.206	52.0912
T2D	T5	206.168	180	153.997	258.571	8.57143	0.166667	16.7078	72.2619	14.2857	0	15.7143	25	0	0	0	10	629.514	1525.29	65.7923	54.6381	198.239	11.2765	175.957	12.4279	127.109	381.256	63.5553	0.691367	12.5344	133.082	21.6712
T2D	T6	123.809	100	42.5952	167.162	3.85714	100	321.667	87.1429	11.4286	1.33333	0	0.0821918	0	0.575342	0	0	704.016	1084.24	50.3344	33.1827	150.07	7.42254	152.769	7.43491	204.708	283.565	116.828	0.947271	9.96785	86.7648	8.32098
PRET2D	P1	403.268	360	28.287	402.521	3.05479	200.11	0	336	3.33333	0	47.1429	0.273973	0	90	42.619	3	1224.43	3353.87	114.21	134.838	429.662	17.4039	548.724	14.0709	320.244	639.179	214.503	1.83045	27.4893	229.924	24.1246
PRET2D	P2	700	200	46.1905	300	35.2381	3.33333	0	150	0	0	6.66667	0	1.66667	0	0	0	659.928	3272.4	90.4436	67.4086	589.383	26.3543	159	14.589	143.548	610.762	42.6	1.2266	24.1376	147.343	18.5459
PRET2D	P3	128.571	100	28.5714	214.286	0	57.1429	0	57.1429	0	1.66667	55	0	0	4.66667	54.2857	12.8571	486.147	977.232	37.256	30.6042	140.804	5.36143	369.83	5.25062	189.357	285.714	142.002	1.02054	7.43719	91.5714	13.4397
PRET2D	P4	152.857	90	28.2668	152.333	0.83105	6.66667	0	21.6438	0.821918	1.28767	7.85714	0.666667	0	0	0	6.33333	282.482	788.907	28.2028	13.4384	141.413	5.4235	65.3046	4.02934	58.3853	212.532	22.9701	0.306568	6.09531	72.36	5.85273
PRET2D	P5	124.196	180	42.1905	317.225	0.5	110.714	506.667	55.2055	16.6667	0	15.7143	0.0684932	0.333333	0.575342	0	0	1042.55	1366.28	56.5936	44.6694	190.447	10.702	230.253	10.7978	252.838	460.485	176.518	1.2654	10.3423	151.845	13.4197
PRET2D	P6	73.3333	9	12	351.667	4	58.1429	26.7489	6.35877	1.36986	1.15068	39.2857	0.273973	0	2.33333	0	2.63014	469.762	485.4	21.5384	9.31956	82.3096	6.86964	241.433	4.37802	177.431	455.144	101.777	0.439654	4.53901	114.839	7.3654
Control	C1	475.119	0	15.2381	501	6.42857	180	0	107	21.4286	0	47.1429	12.8571	0	3.43148	0	51.4286	813.079	2724.82	86.5163	78.3517	429.496	22.4389	382.49	13.631	259.777	714.967	140.597	1.09773	19.3055	162.349	26.2664
Control	C2	87.1429	25.7143	215.714	150	2.66667	250	43.0215	23.3333	0.328767	2.76256	3.33333	1.42857	0.30137	20	0	0.684932	661.271	700.24	22.5245	16.152	120.581	8.79469	47.4614	3.87622	104.262	431.309	33.1969	0.371395	4.87354	63.8914	11.1729
Control	C3	122.095	100	23.3333	357	5.82648	30.5714	14.2857	201.131	5	6.24201	40.5597	0.684932	0.6621	19	159.393	0.739726	929.441	1176.4	67.6447	41.9904	135.459	7.28764	434.327	8.27647	303.325	938.971	147.095	1.92168	15.495	142.784	21.695
Control	C4	168.596	25.7143	98.5714	207.857	7.27984	187.143	85.7143	206.667	3.33333	20.7123	1.83333	1.66667	0.355251	108.571	10	23.3571	774.529	2058.03	69.5595	98.3957	231.682	16.2307	228.566	11.0614	255.508	943.547	98.6851	1.01493	14.9179	123.957	15.1013
Control	C5	157.143	100	116.238	254.11	3.32877	201	500	213.993	42.8571	2.19178	35.5714	16.6667	0	0	200	11.3333	1584.36	2315.32	123.335	104.012	233.236	22.4901	521.859	16.4858	347.412	562.317	254.073	1.75265	20.4675	120.213	34.1881
Control	C6	123.401	540	108.086	250.932	2.6621	23.3333	7.76256	101.274	0.273973	1.64384	23.5714	50	0	2.33333	0	4.91324	869.013	1776.53	65.5864	73.9321	218.158	11.443	221.761	12.1628	158.085	487.437	76.9093	0.851903	16.3698	224.899	23.4495
Control	C7	141.667	90	103.571	540.833	0	85.7143	250	100	6.66667	0	55	0	0	0	42.8571	10	1158.87	1461.03	63.8483	60.9802	169.477	9.9869	446.317	10.3494	320.614	666.143	209.9	1.13474	11.7436	187.587	14.6186
Control	C8	700	360	93.0952	660.667	38.2857	0.833333	0	61.3112	14.2857	74.2857	115	3.33333	0	142.857	10	7	1398.81	3614.02	314.551	58.7803	626.3	36.5217	832.226	24.6886	402.814	930	247.594	1.69249	28.9156	256.953	33.0525
Control	C9	293.571	360	203.571	295.714	4.28571	250	142.857	295	41.6667	30	170	0	0	18.6667	0	60	1464.07	3441.63	146.334	155.411	373.425	17.6607	1332.43	18.951	589.336	486.357	509.179	1.87824	26.4483	187.043	35.2398
Control	C10	271.429	21.4286	50	450	78.5714	7.14286	0	0	0	5	15.7143	0	0	0	0	28.5714	567.672	1396.44	50.0486	9.08071	289.744	22.65	96.1286	11.3121	131.736	561.429	38.0214	0.829786	12.6736	103.143	18.6834
Control	C11	118.571	150	47.0476	504.667	0.60274	143.022	0	35	5	1.09589	7.85714	0	0	33.3333	9.58904	0	863.817	889.784	73.9539	15.1446	156.26	12.5535	79.404	7.14559	139.993	684.559	26.3311	0.555716	9.18432	203.787	12.0515
Control	C12	121.452	180	123.833	259.589	10	210	121.429	111.667	57.1429	21.4286	47.1429	7.14286	0	33.3333	0	30	899.2	2063.63	124.715	85.1319	228.403	21.9424	459.555	14.2861	354.206	584.894	257.102	1.51458	17.5164	174.475	29.1653
